# Supplementary material for: Competitive Advantage of Broussonetia papyrifera Growing in a Native Area as Suggested by Structural Diversity
Source: Biology (Basel). 2023 Nov 9;12(11):1410. doi: 10.3390/biology12111410 (PMC10669469; doi:10.3390/biology12111410)
Supplement: Supplementary file 1 [file biology-12-01410-s001.zip]

Archive with 1 entries (1 files):
- biology-2659401-supplementary.xlsx
