# Supplementary material for: Competitive Advantage of Broussonetia papyrifera Growing in a Native Area as Suggested by Structural Diversity
Source: Biology (Basel). 2023 Nov 9;12(11):1410. doi: 10.3390/biology12111410 (PMC10669469; doi:10.3390/biology12111410)
Supplement: Supplementary file 1 [file biology-12-01410-s001.zip › biology-2659401-supplementary.xlsx]

## Sheet: PlotA
Species	Sex	DBH(cm)	H(m)	L(cm)
Broussonetia papyrifera	♂	5.71	6.4
Broussonetia papyrifera	♀	5.82803	6.7	56.5
Broussonetia papyrifera	♀	6.30573	8.1	107
Broussonetia papyrifera	♂	6.0828	4.9	128
Broussonetia papyrifera	♀	4.7	6.1	94
Broussonetia papyrifera	♀	5.92	10.3
Broussonetia papyrifera	♀	11.8	8.4	46.5
Broussonetia papyrifera	♀	11.5	11	115
Broussonetia papyrifera	♀	7.3	10.5	167
Broussonetia papyrifera	♀	6.3	9	102
Broussonetia papyrifera	♂	7.64	8.1
Broussonetia papyrifera	♂	6.33758	6.8	41.5
Broussonetia papyrifera	♂	7.45223	8.2	125
Broussonetia papyrifera	♂	7.19745	8.2	161
Broussonetia papyrifera	♀	6.78344	6.2	84
Broussonetia papyrifera	♂	8.43949	8.3
Broussonetia papyrifera	♀	5.12739	6.1	282
Broussonetia papyrifera	♀	11.3376	7.4	127
Broussonetia papyrifera	♂	10.3503	7.9	322
Broussonetia papyrifera	♂	4.62	7.85	354
Broussonetia papyrifera	♀	10.3503	11.6
Broussonetia papyrifera	♀	6.3	9	43
Broussonetia papyrifera	♀	14.4	9.2	332
Broussonetia papyrifera	♀	7.61146	9	65
Broussonetia papyrifera	♀	6.81529	8.4	401
Broussonetia papyrifera	♀	11.7	12.1
Broussonetia papyrifera	♀	8.88535	12	88
Broussonetia papyrifera	♀	14.9363	12.5	41
Broussonetia papyrifera	♀	6.6242	11.9	183
Broussonetia papyrifera	♀	4.81	8	184
Broussonetia papyrifera	♀	15.3503	12.2
Broussonetia papyrifera	♀	11.2	12.1	168
Broussonetia papyrifera	♀	11.6242	12.2	91.5
Broussonetia papyrifera	♀	10.5414	12.1	174
Broussonetia papyrifera	♀	7.3	11.5	132
Broussonetia papyrifera	♂	11.5924	12.2
Broussonetia papyrifera	♂	19.3	8.2	249
Broussonetia papyrifera	♂	13.9809	12.1	44.5
Broussonetia papyrifera	♂	7.45223	10.9	59.6
Broussonetia papyrifera	♂	5	7.1	273
Broussonetia papyrifera	♂	9.14013	11.8
Broussonetia papyrifera	♂	4.8	7.8	122
Broussonetia papyrifera	♂	6.8	10.9	116
Maclura tricuspidata		7.45	5.1	153
Broussonetia papyrifera	♂	9.8	11	187
Broussonetia papyrifera	♂	5.1	8.6
Broussonetia papyrifera	♂	6.1	9.5	48
Broussonetia papyrifera	♂	4.7	9.8	104
Broussonetia papyrifera	♂	4.2	9.5	193
Broussonetia papyrifera	♂	5.2	8.3	253
Broussonetia papyrifera	♂	5.57325	9.2
Broussonetia papyrifera	♂	5.35032	5.1	81
Broussonetia papyrifera	♂	9.4	9	157
Broussonetia papyrifera	♂	8.6	9.7	137
Broussonetia papyrifera	♂	4.1	8.9	87
Broussonetia papyrifera	♀	8.88535	10.4
Broussonetia papyrifera	♀	7.9	8.3	221
Broussonetia papyrifera	♂	8.1	7.9	240.5
Broussonetia papyrifera	♀	7.67516	9.3	247
Broussonetia papyrifera	♂	7.86624	8.7	81
Broussonetia papyrifera	♀	12.1019	11.5
Broussonetia papyrifera	♀	8.5	9	207
Broussonetia papyrifera	♀	8.6	9.2	245
Broussonetia papyrifera	♀	5	5.6	272
Broussonetia papyrifera	♀	7.07	10.2	218
Broussonetia papyrifera	♂	7.57962	11.5
Broussonetia papyrifera	♂	8.02548	11.6	44
Broussonetia papyrifera	♀	6.8	8.5	224
Broussonetia papyrifera	♂	9.1	10.8	201
Broussonetia papyrifera	♂	8.9	10.3	136
Broussonetia papyrifera	♂	11.0828	10.2
Broussonetia papyrifera	♂	8.50318	7.2	152
Broussonetia papyrifera	♂	6.78344	7.4	114
Celtis sinensis		5.6	4.9	98
Maclura tricuspidata		4.7	3	97
Broussonetia papyrifera	♂	6.30573	8.6
Broussonetia papyrifera	♂	5.6	7.8	70
Broussonetia papyrifera	♂	5	8	96
Broussonetia papyrifera	♂	5.1	9.2	187
Broussonetia papyrifera	♂	5.2	5.4	84
Broussonetia papyrifera	♂	5.8	8.2
Broussonetia papyrifera	♂	5.9	5.2	92
Celtis sinensis		6	2.6	96
Broussonetia papyrifera	♂	5.2	4	164
Broussonetia papyrifera	♂	4.5	7.2	179
Broussonetia papyrifera	♂	5.66879	8.1
Broussonetia papyrifera	♂	4.3	7.3	92
Broussonetia papyrifera	♂	5.1	8.1	210
Celtis sinensis		4.1	3.1	74
Broussonetia papyrifera	♂	7.3	8.3	192
Broussonetia papyrifera	♂	5	5.6
Broussonetia papyrifera	♂	5.7	5.2	171
Broussonetia papyrifera	♂	9.1	4.4	217
Broussonetia papyrifera	♂	6.5	5.2	145
Broussonetia papyrifera	♂	4.1	5.2	189
Broussonetia papyrifera	♂	5.8	5.6
Broussonetia papyrifera	♂	6	5.2	171
Broussonetia papyrifera	♂	4	5.2	189
Broussonetia papyrifera	♂	4.1	4.3	215
Broussonetia papyrifera	♂	4.3	5.2	144
Broussonetia papyrifera	♂	4.1	3.1
Broussonetia papyrifera	♂	5.2	3.1	62
Broussonetia papyrifera	♂	5.5	3.5	135
Celtis sinensis		4.7	2.7	178
Broussonetia papyrifera	♂	6.9	3.8	224
Broussonetia papyrifera	♂	4.9	4.3
Broussonetia papyrifera	♂	6.1	4.7	216
Broussonetia papyrifera	♂	5.1	3.6	140
Broussonetia papyrifera	♂	5.5	3.9	99
Maclura tricuspidata	♂	4.1	2.3	380
Broussonetia papyrifera	♀	5.7	10.2
Broussonetia papyrifera	♀	13.1	8.7	68
Vitex negundo var. cannabifolia		8.5	5.5	110
Broussonetia papyrifera	♀	8.4	5.8	165
Broussonetia papyrifera	♀	5.1	5.3	98
Broussonetia papyrifera	♂	21	8.3
Broussonetia papyrifera	♂	5.6	6.6	404
Broussonetia papyrifera	♂	6.8	5.2	563
Broussonetia papyrifera	♂	7.8	4.7	431
Broussonetia papyrifera	♂	14	5.1	330
Broussonetia papyrifera	♂	8.47134	8.2
Broussonetia papyrifera	♂	8.75796	7.7	124
Broussonetia papyrifera	♂	20.1	8.3	292
Broussonetia papyrifera	♂	12	8	270
Broussonetia papyrifera	♂	11.5	7.8	284
Broussonetia papyrifera	♂	6.21019	6.11
Broussonetia papyrifera	♀	5.1	6.4	105
Broussonetia papyrifera	♀	8.5	4.5	268
Broussonetia papyrifera	♀	13.6624	5.7	203
Broussonetia papyrifera	♀	8.5	4.6	143
Broussonetia papyrifera	♀	10.5	8.1
Broussonetia papyrifera	♀	8.5	11.2	194
Celtis sinensis		4.5	6.7	125
Broussonetia papyrifera	♀	8	11	168
Broussonetia papyrifera	♀	5.5	7.7	127
Broussonetia papyrifera	♀	10.8	11.2
Broussonetia papyrifera	♀	9.29936	11.2	84
Broussonetia papyrifera	♀	8.50318	11	117.8
Broussonetia papyrifera	♀	9.4	10.5	109
Maclura tricuspidata		6.2	6	115
Broussonetia papyrifera	♀	8.08917	11
Broussonetia papyrifera	♀	13.3121	11.2	91.4
Broussonetia papyrifera	♀	9.68153	11.8	195
Maclura tricuspidata		9.23567	4.5	183.4
Broussonetia papyrifera	♀	8.88535	11.5	279.4
Broussonetia papyrifera	♀	8.3121	8.5
Celtis sinensis		5.8	4.6	135
Celtis sinensis		12.293	7.2	116
Maclura tricuspidata		6.1	4.5	81
Broussonetia papyrifera	♀	6.2	8.5	143
Broussonetia papyrifera	♀	5.4	8.4
Broussonetia papyrifera	♂	4.4	7.6	132
Broussonetia papyrifera	♂	5.8	11	163
Broussonetia papyrifera	♂	5.7	10.2	118
Broussonetia papyrifera	♀	11.0191	11.6	235
Broussonetia papyrifera	♂	6.8	11
Broussonetia papyrifera	♂	6.2	8.7	74
Broussonetia papyrifera	♀	4.3	11	116
Broussonetia papyrifera	♂	8.56688	12	124
Celtis sinensis		5.4	8.4	168
Broussonetia papyrifera	♂	6.7	11.8
Broussonetia papyrifera	♂	4.4	8.2	157
Celtis sinensis		5.4	5.4	261.4
Broussonetia papyrifera	♀	6.4	11.2	206
Maclura tricuspidata		8.4	6.4	246
Broussonetia papyrifera	♀	7.6	12.1
Broussonetia papyrifera	♀	10.2229	12.4	96
Broussonetia papyrifera	♀	4.6	8.4	138
Broussonetia papyrifera	♀	6.4	11.8	160
Maclura tricuspidata		12.4841	6.2	203
Broussonetia papyrifera	♀	8.4	12.4
Broussonetia papyrifera	♀	5.4	11.2	111
Broussonetia papyrifera	♀	12.1019	12.3	178
Celtis sinensis		4.7	4.5	66
Broussonetia papyrifera	♀	8.2	10.7	275
Broussonetia papyrifera	♀	11.3376	12.5
Broussonetia papyrifera	♀	4.9	10	209
Broussonetia papyrifera	♀	6.6	11.2	200.5
Broussonetia papyrifera	♀	4.2	9.2	103
Celtis sinensis		8.6	6.7	107.5
Broussonetia papyrifera	♀	11.2102	13.6
Celtis sinensis		8.28025	7.6	88
Broussonetia papyrifera	♀	11.8153	10.8	159
Broussonetia papyrifera	♀	11.465	12.8	147
Maclura tricuspidata		5.4	5.8	114
Broussonetia papyrifera	♀	7.10191	10.9
Broussonetia papyrifera	♀	6.4	10.4	123.4
Broussonetia papyrifera	♀	7.86624	10.6	128
Broussonetia papyrifera	♀	7.1	10.6	233
Melia azedarach		4.8	6.8	239
Broussonetia papyrifera	♀	7.96178	11.6
Broussonetia papyrifera	♀	7.38854	12.2	89
Broussonetia papyrifera	♀	5.4	10.6	145
Broussonetia papyrifera	♀	6.7	11.6	195
Broussonetia papyrifera	♀	5.8	7.3	268.5
Broussonetia papyrifera	♀	8.2	11.8
Broussonetia papyrifera	♀	5.1	11.6	104
Broussonetia papyrifera	♀	8.15287	12.5	136
Broussonetia papyrifera	♀	8.7	11.2	172
Maclura tricuspidata		5.7	4.6	197
Broussonetia papyrifera	♂	5.1	6.7
Broussonetia papyrifera	♀	4.8	8.5	66
Broussonetia papyrifera	♂	7.45223	6.8	158
Broussonetia papyrifera	♂	5.4	6.3	134
Celtis sinensis		4.8	4.7	58

## Sheet: PlotB
Species	Sex	DBH(cm)	H(m)	L(cm)
Broussonetia papyrifera	♀	9.87261	7.05
Broussonetia papyrifera	♂	5.6	5.49	156
Symplocos tanakana		4	4.2	94.6
Pinus massoniana		16.242	5.85	120.7
Broussonetia papyrifera	♀	6.2	5.85	208.5
Broussonetia papyrifera	♂	4.5	5.5
Broussonetia papyrifera	♂	4.9	5.2	86
Broussonetia papyrifera	♂	5.7	5.79	101
Broussonetia papyrifera	♂	3.9	5.56	87
Broussonetia papyrifera	♂	4	5.2	114
Broussonetia papyrifera	♂	7.00637	6.6
Broussonetia papyrifera	♂	8.50318	6	148
Melia azedarach		4.1	5.6	132
Broussonetia papyrifera	♂	12.5796	8.2	274
Broussonetia papyrifera	♂	5.5	5.6	294
Broussonetia papyrifera	♀	8.72611	7.2
Broussonetia papyrifera	♀	6.2	6.4	172
Melia azedarach		7.80255	8	205.4
Broussonetia papyrifera	♂	6.2	5.4	283
Celtis sinensis		4.9	3.6	260
Broussonetia papyrifera	♀	4.6	5.4
Broussonetia papyrifera	♀	4.3	5.2	91
Broussonetia papyrifera	♂	5.3	5.8	121
Broussonetia papyrifera	♀	4.1	6	103
Melia azedarach		4.2	7.2	189
Broussonetia papyrifera	♂	6.84713	3.4
Broussonetia papyrifera	♀	20.2229	8.6	188
Broussonetia papyrifera	♂	11.3694	5.6	187
Broussonetia papyrifera	♀	4.7	5.2	113
Melia azedarach		4.1	5.4	159
Broussonetia papyrifera	♀	8.12102	8.1
Broussonetia papyrifera	♀	16.3694	7.4	157
Melia azedarach		6.87898	6.8	242.6
Broussonetia papyrifera	♀	4.6	5.4	353
Broussonetia papyrifera	♂	9.36306	8	140.6
Broussonetia papyrifera	♀	10.7643	4.6
Broussonetia papyrifera	♀	7.2	4.8	93.5
Broussonetia papyrifera	♀	4.2	4.5	247
Broussonetia papyrifera	♀	5.2	5.4	144
Broussonetia papyrifera	♂	4.8	4.4	204.2
Broussonetia papyrifera	♂	18.949	8.5
Broussonetia papyrifera	♂	10.3185	6.4	147
Broussonetia papyrifera	♀	4.3	5.2	196
Broussonetia papyrifera	♀	10.5096	7.7	253
Broussonetia papyrifera	♀	15.2866	7.9	273
Broussonetia papyrifera	♂	5.4	6.2
Rhus chinensis		6.4	5.4	131
Broussonetia papyrifera	♂	4.9	5.5	310.5
Broussonetia papyrifera	♂	6.2	6.4	110.4
Broussonetia papyrifera	♂	3.7	4.2	240.4
Broussonetia papyrifera	♂	5.2	6.8
Broussonetia papyrifera	♂	3.8	5.8	48
Broussonetia papyrifera	♂	5.6	7.1	126
Broussonetia papyrifera	♀	4.5	6.7	63
Broussonetia papyrifera	♂	5.4	7	90
Broussonetia papyrifera	♂	7.6	8.8
Broussonetia papyrifera	♂	8.56688	7.8	80
Broussonetia papyrifera	♂	3.8	6.4	186.7
Broussonetia papyrifera	♂	7.83439	8.4	113
Broussonetia papyrifera	♂	3.8	5.8	71
Broussonetia papyrifera	♀	8.2	7.8
Broussonetia papyrifera	♀	6.4	7.4	42
Broussonetia papyrifera	♀	4.7	7.7	59
Broussonetia papyrifera	♀	4.4	7.8	83
Rhus chinensis		5.4	5.4	164.4
Broussonetia papyrifera	♀	8.7	8.6
Broussonetia papyrifera	♂	9.55414	7.2	124
Broussonetia papyrifera	♂	12.5478	8.4	150
Broussonetia papyrifera	♂	7.48408	7.9	92
Broussonetia papyrifera	♀	8.15287	9	157
Broussonetia papyrifera	♀	6.84713	9.4
Broussonetia papyrifera	♀	7.07006	9.2	79
Celtis sinensis		6.59236	7.4	81
Broussonetia papyrifera	♀	4.1	5.1	15
Vitex negundo var. cannabifolia		4.77707	5.4	83.5
Broussonetia papyrifera	♀	6.17834	5.4
Broussonetia papyrifera	♀	5.2	4.8	128
Broussonetia papyrifera	♀	4.4	4.2	207.1
Broussonetia papyrifera	♀	11.2739	6.7	167
Broussonetia papyrifera	♀	5.70064	4.4	286
Broussonetia papyrifera	♀	5.85987	6.4
Broussonetia papyrifera	♀	4.6	6	67
Melia azedarach		4.6	6.7	68
Broussonetia papyrifera	♀	4.1	4.5	122.2
Broussonetia papyrifera	♀	3.8	6.3	167
Broussonetia papyrifera	♂	5.2	7.4
Broussonetia papyrifera	♂	5.4	5.4	81
Broussonetia papyrifera	♂	8.24841	6	116
Broussonetia papyrifera	♂	7.13376	8.6	197
Broussonetia papyrifera	♀	7.96178	7.2	180
Broussonetia papyrifera	♀	11.4331	7.6
Broussonetia papyrifera	♀	5.82803	6.4	110
Broussonetia papyrifera	♀	5.47771	6.2	131.4
Broussonetia papyrifera	♂	3.8	5.4	158
Pistacia chinensis		4.2	5.6	204
Broussonetia papyrifera	♀	4.4	5.4
Melia azedarach		6.7	5.8	97.7
Broussonetia papyrifera	♀	3.7	3.7	62.4
Broussonetia papyrifera	♀	5.7	7.1	126.5
Broussonetia papyrifera	♀	6.97452	5.7	275
Broussonetia papyrifera	♂	8.47134	6.2
Melia azedarach		6.49682	5.4	120.3
Melia azedarach		7.35669	8.1	295
Broussonetia papyrifera	♂	6.4	7.2	358.3
Broussonetia papyrifera	♂	5.1	5.4	260.5
Broussonetia papyrifera	♂	4.1	5.9
Broussonetia papyrifera	♂	4.3	5.8	157.5
Melia azedarach		7.86624	6.1	214.5
Broussonetia papyrifera	♂	4.6	5.05	94.5
Broussonetia papyrifera	♂	6.6	7.1	466
Broussonetia papyrifera	♀	4.3	5.85
Broussonetia papyrifera	♀	8.8	7.1	273
Melia azedarach		8.9	6.4	322
Broussonetia papyrifera	♂	13.1	6.2	272.8
桑树		4.6	6.6	157.5
Broussonetia papyrifera	♂	9.74522	7.7
Broussonetia papyrifera	♀	6.17834	4.7	186.8
Broussonetia papyrifera	♀	9.84076	7.7	121
Broussonetia papyrifera	♀	12.9936	7.7	154
Melia azedarach		11.6879	7.2	294
Broussonetia papyrifera	♂	5.85987	5.6
Broussonetia papyrifera	♀	7.1	4.9	128
Broussonetia papyrifera	♀	7.2293	6.2	110
Melia azedarach		7.64331	5.9	62
Broussonetia papyrifera	♀	9.4586	5.3	238
Broussonetia papyrifera	♂	9.55414	7.3
Broussonetia papyrifera	♂	9.01274	7.25	38
Triadica sebifera		5.82803	4.85	178
Melia azedarach		7.54777	6.1	87.5
Broussonetia papyrifera	♂	5.70064	5.5	150
Broussonetia papyrifera	♂	5.4	5.8
Broussonetia papyrifera	♂	4.1	5.7	100
Broussonetia papyrifera	♂	7.45223	7.2	176.5
Vitex negundo var. cannabifolia		4.2	5.1	172.5
Celtis sinensis		12.5159	5.6	193
Broussonetia papyrifera	♀	14	8.1
Maclura tricuspidata		5.79618	5.1	136.5
Broussonetia papyrifera	♀	9.36306	8.2	163
Broussonetia papyrifera	♀	9.04459	8	141
Broussonetia papyrifera	♀	6.17834	7.9	200
Broussonetia papyrifera	♀	8.50318	6.7
Broussonetia papyrifera	♀	4.4	5.2	128
Broussonetia papyrifera	♀	4.2	5.7	93
Melia azedarach		5.2	5.5	129
Broussonetia papyrifera	♀	4.8	5.05	127
Broussonetia papyrifera	♂	6.46497	8.1
Broussonetia papyrifera	♂	6.94268	8.1	38.5
Melia azedarach		5.85987	7.3	242
Broussonetia papyrifera	♀	5.12739	8.05	146
Broussonetia papyrifera	♂	1.30573	7.95	225
Broussonetia papyrifera	♂	5.19108	8
Broussonetia papyrifera	♂	7.86624	8.3	70.5
Broussonetia papyrifera	♂	5.7	8.2	115
Broussonetia papyrifera	♂	6.01911	8.2	47
Broussonetia papyrifera	♂	8.56688	8.05	107
Broussonetia papyrifera	♀	5.3	7.9
Broussonetia papyrifera	♂	6.71975	6.1	55
Broussonetia papyrifera	♀	4.1	6.1	185
Broussonetia papyrifera	♂	5.63694	5.6	219
Broussonetia papyrifera	♂	5.66879	6.3	214
Broussonetia papyrifera	♀	7.13376	7.8
Broussonetia papyrifera	♀	4.6	7.5	83
Broussonetia papyrifera	♀	4.4	7.6	64
Broussonetia papyrifera	♂	5.2	7.2	228
Broussonetia papyrifera	♂	6.37261	7.1	218
Broussonetia papyrifera	♂	6.30573	6.5
Broussonetia papyrifera	♂	4.2	5.4	83
Broussonetia papyrifera	♀	4.4	6.2	90
Broussonetia papyrifera	♂	4.2	6.3	127
Broussonetia papyrifera	♂	8.08917	6.9	223
Broussonetia papyrifera	♀	9.26752	8.4
Broussonetia papyrifera	♀	8.56688	7.9	103
Broussonetia papyrifera	♀	10.2229	8	92.5
Broussonetia papyrifera	♀	8.2	7.65	123
Melia azedarach		8.8	8.1	122.5
Broussonetia papyrifera	♀	8.43949	8.5
Broussonetia papyrifera	♀	5.3	4.6	49.8
Broussonetia papyrifera	♀	10.9873	8.5	89
Broussonetia papyrifera	♀	5.95541	7.1	144
Broussonetia papyrifera	♀	10.414	8.1	334
Broussonetia papyrifera	♂	6.94268	5.9
Broussonetia papyrifera	♀	13.758	5.7	148
Rhus chinensis		7.54777	5.15	211
Broussonetia papyrifera	♂	9.64968	5.25	317
Broussonetia papyrifera	♂	7.26115	5.3	99
Broussonetia papyrifera	♀	5	4.4
Broussonetia papyrifera	♀	3.8	2.4	151
Broussonetia papyrifera	♀	6.84713	4.25	234
Broussonetia papyrifera	♀	6.46497	4.1	264
Broussonetia papyrifera	♀	5.1	4.3	74
Broussonetia papyrifera	♂	9.55414	6.9
Broussonetia papyrifera	♀	5.41401	6.8	89
Broussonetia papyrifera	♀	6.81529	6.9	157
Broussonetia papyrifera	♂	9.23567	6.3	191
Broussonetia papyrifera	♂	9.87261	6.3	231
Broussonetia papyrifera	♀	5.1	5
Broussonetia papyrifera	♀	6	4.95	125
Broussonetia papyrifera	♀	6.78344	5.7	99.5
Broussonetia papyrifera	♂	6.6879	5.7	122
Melia azedarach		7.80255	5.2	268
Broussonetia papyrifera	♂	5.9	6.1
Pistacia chinensis		8.02548	5.2	213
Broussonetia papyrifera	♂	10.5096	6.2	214
Broussonetia papyrifera	♀	6.1	6.9	240
Broussonetia papyrifera	♂	6.05096	6.8	305

## Sheet: PlotC
Species	Sex	DBH(cm)	H(m)	L(cm)
Broussonetia papyrifera	♂	5.70064	6.4
Broussonetia papyrifera	♀	5.82803	6.7	56.5
Broussonetia papyrifera	♂	6.01911	4.9	128
Broussonetia papyrifera	♀	4.7	6.1	94
Broussonetia papyrifera	♀	6.27389	8.1	107
Broussonetia papyrifera	♀	5.9	10.3
Broussonetia papyrifera	♀	11.8	8.4	46.5
Broussonetia papyrifera	♀	11.5	11	115
Broussonetia papyrifera	♀	7.3	10.5	167
Broussonetia papyrifera	♀	6	9	100
Broussonetia papyrifera	♂	7.54777	8.1
Broussonetia papyrifera	♂	6.33758	6.8	41.5
Broussonetia papyrifera	♀	6.46497	6.2	84
Broussonetia papyrifera	♂	7.13376	8.2	162
Broussonetia papyrifera	♂	7.51592	8.2	124
Broussonetia papyrifera	♂	8.34395	8.3
Broussonetia papyrifera	♀	5.12739	6.1	282
Broussonetia papyrifera	♀	11.3376	7.4	126
Broussonetia papyrifera	♂	10.2866	7.9	327
Broussonetia papyrifera	♂	4.6	7.85	354
Broussonetia papyrifera	♀	10.2866	11.5
Broussonetia papyrifera	♀	6.3	9	43
Broussonetia papyrifera	♀	14.4	9.2	333
Broussonetia papyrifera	♀	7.61146	9	65
Broussonetia papyrifera	♀	6.78344	8.4	401
Broussonetia papyrifera	♀	11.7	12.1
Broussonetia papyrifera	♀	8.8535	12	88
Broussonetia papyrifera	♀	14.9363	12.5	41
Broussonetia papyrifera	♀	6.59236	11.8	183
Broussonetia papyrifera	♀	4.8	8	184
Broussonetia papyrifera	♀	15.3185	12.2
Broussonetia papyrifera	♀	11.2	12.1	168
Broussonetia papyrifera	♀	11.6242	12.2	91.5
Broussonetia papyrifera	♀	10.5732	12.1	174
Broussonetia papyrifera	♀	7.3	11.5	131
Broussonetia papyrifera	♂	11.5924	12.2
Broussonetia papyrifera	♂	19.3	8.2	249
Broussonetia papyrifera	♂	13.9809	12.1	44.5
Broussonetia papyrifera	♂	7.13376	10.9	59.5
Broussonetia papyrifera	♂	5	7.1	276
Broussonetia papyrifera	♂	9.14013	11.8
Broussonetia papyrifera	♂	4.8	7.8	122
Broussonetia papyrifera	♂	6.8	10.9	116
Maclura tricuspidata		7.35669	5.1	152
Broussonetia papyrifera	♂	9.8	11	186
Broussonetia papyrifera	♂	5	8.5
Broussonetia papyrifera	♂	6.1	9.5	48
Broussonetia papyrifera	♂	4.7	9.8	104
Broussonetia papyrifera	♂	4.2	9.5	193
Broussonetia papyrifera	♂	5.2	8.2	252
Broussonetia papyrifera	♂	5.5414	9.1
Broussonetia papyrifera	♂	5.35032	5.1	81
Broussonetia papyrifera	♂	9.4	9	157
Broussonetia papyrifera	♂	8.7	9.7	138.5
Broussonetia papyrifera	♂	4.1	8.9	88.5
Broussonetia papyrifera	♀	8.8535	10.3
Broussonetia papyrifera	♀	7.9	8.3	221
Broussonetia papyrifera	♂	8.1	7.9	240.5
Broussonetia papyrifera	♀	7.70701	9.3	246.5
Broussonetia papyrifera	♂	7.86624	8.7	80
Broussonetia papyrifera	♀	12.1019	11.5
Broussonetia papyrifera	♀	8.5	9	207
Broussonetia papyrifera	♀	8.6	9.2	244
Broussonetia papyrifera	♀	5	5.6	272
Broussonetia papyrifera	♀	7.03822	10.2	217
Broussonetia papyrifera	♂	7.61146	11.5
Broussonetia papyrifera	♂	8.02548	11.6	44
Broussonetia papyrifera	♀	6.8	8.5	224
Broussonetia papyrifera	♂	9.1	10.8	201
Broussonetia papyrifera	♂	9.1	10.3	130.5
Broussonetia papyrifera	♂	11.0828	10.2
Broussonetia papyrifera	♂	8.50318	7.2	152
Broussonetia papyrifera	♂	6.75159	7.3	114
Celtis sinensis		5.6	4.9	99.5
Maclura tricuspidata		4.7	3	97
Broussonetia papyrifera	♂	6.30573	8.6
Broussonetia papyrifera	♂	5.6	7.8	70
Broussonetia papyrifera	♂	5	8	96
Broussonetia papyrifera	♂	5	9.2	187
Broussonetia papyrifera	♂	5.2	5.4	84
Broussonetia papyrifera	♂	5.8	8.2
Broussonetia papyrifera	♂	5.9	5.2	92
Celtis sinensis		6	2.6	95
Broussonetia papyrifera	♂	5.2	4	163
Broussonetia papyrifera	♂	4.5	7.2	179
Broussonetia papyrifera	♂	5.70064	8.1
Broussonetia papyrifera	♂	4.3	7.3	92
Broussonetia papyrifera	♂	5.1	8.1	210
Celtis sinensis		4	3	74
Broussonetia papyrifera	♂	7.3	8.3	192
Broussonetia papyrifera	♂	5	5.6
Broussonetia papyrifera	♂	5.7	5.2	171
Broussonetia papyrifera	♂	4.1	5.2	189
Broussonetia papyrifera	♂	9	4.3	215
Broussonetia papyrifera	♂	6.5	5.2	144
Broussonetia papyrifera	♂	5.8	5.6
Broussonetia papyrifera	♂	6	5.2	171
Broussonetia papyrifera	♂	4	5.2	189
Broussonetia papyrifera	♂	4.1	4.3	215
Broussonetia papyrifera	♂	4.3	5.2	144
Broussonetia papyrifera	♂	4.1	3
Broussonetia papyrifera	♂	5.2	3.1	62
Broussonetia papyrifera	♂	5.5	3.5	135
Celtis sinensis		4.7	2.7	179
Broussonetia papyrifera	♂	6.9	3.8	223
Broussonetia papyrifera	♂	4.9	4.3
Broussonetia papyrifera	♂	6.1	4.7	216
Broussonetia papyrifera	♂	5.1	2	140
Broussonetia papyrifera	♂	5.5	3.5	98
Maclura tricuspidata	♂	4	2.3	380
Broussonetia papyrifera	♂	21	6.3
Broussonetia papyrifera	♂	5.6	6.6	404
Broussonetia papyrifera	♂	6.8	5.2	561
Broussonetia papyrifera	♂	7.8	4.7	431
Broussonetia papyrifera	♂	13.6943	5.1	330
Broussonetia papyrifera	♂	8.43949	8.1
Broussonetia papyrifera	♂	8.75796	7.7	124
Broussonetia papyrifera	♂	20	8.1	290
Broussonetia papyrifera	♂	12	8	270
Broussonetia papyrifera	♂	11.5	7.8	281
Broussonetia papyrifera	♂	6.21019	6.11
Broussonetia papyrifera	♀	5.1	6.4	105
Broussonetia papyrifera	♀	8.5	4.5	268
Broussonetia papyrifera	♀	13.6306	5.7	201
Broussonetia papyrifera	♀	8.5	4.6	143
Broussonetia papyrifera	♀	10.5	8.1
Broussonetia papyrifera	♀	8.5	11.2	194
Celtis sinensis		4.5	6.7	124
Broussonetia papyrifera	♀	8	11	168
Broussonetia papyrifera	♀	5.5	7.7	125
Broussonetia papyrifera	♀	10.9873	11
Broussonetia papyrifera	♀	9.29936	11.2	84
Broussonetia papyrifera	♀	8.43949	11	117.8
Broussonetia papyrifera	♀	9.4586	10.4	106
Maclura tricuspidata		6.2	6	113.4
Broussonetia papyrifera	♀	8.08917	11
Broussonetia papyrifera	♀	13.3121	11.2	91.4
Broussonetia papyrifera	♀	9.68153	11.8	195
Broussonetia papyrifera	♀	9.23567	4.5	183.4
Maclura tricuspidata	♀	8.8535	11.4	279.4
Broussonetia papyrifera	♀	8.3121	8.5
Celtis sinensis		5.8	4.6	135
Celtis sinensis		12.2293	7.2	115
Maclura tricuspidata		6.1	4.5	81
Broussonetia papyrifera	♀	6.2	8.5	142
Broussonetia papyrifera	♀	5.4	8.4
Broussonetia papyrifera	♂	4.4	7.6	133
Broussonetia papyrifera	♂	5.8	11	163
Broussonetia papyrifera	♂	5.7	10.2	118
Broussonetia papyrifera	♀	10.9873	11.6	234
Broussonetia papyrifera	♂	6.8	11
Broussonetia papyrifera	♂	6.2	8.7	74
Broussonetia papyrifera	♀	4.3	11	116
Broussonetia papyrifera	♂	8.53503	12	122
Celtis sinensis		5.4	8.4	166
Broussonetia papyrifera	♂	6.7	11.8
Broussonetia papyrifera	♂	4.4	8.2	157
Celtis sinensis		5.4	5.4	261.4
Broussonetia papyrifera	♀	6.4	11	205
Maclura tricuspidata		8.4	6.4	246
Broussonetia papyrifera	♀	7.6	12
Broussonetia papyrifera	♀	10.1911	12.4	94
Broussonetia papyrifera	♀	4.6	8.4	138
Broussonetia papyrifera	♀	6.4	11.8	160
Maclura tricuspidata		12.4204	6.2	201
Broussonetia papyrifera	♀	8.4	12.4
Broussonetia papyrifera	♀	5.4	11.2	111
Broussonetia papyrifera	♀	11.7834	12.3	175
Celtis sinensis		4.7	4.5	66
Broussonetia papyrifera	♀	8.2	10.7	275
Broussonetia papyrifera	♀	11.2739	12.5
Broussonetia papyrifera	♀	4.9	10	209
Broussonetia papyrifera	♀	6.6	11	200.5
Broussonetia papyrifera	♀	4.2	10.2	100.5
Celtis sinensis		8.6	6.7	107.5
Broussonetia papyrifera	♀	11.1465	13.6
Celtis sinensis		8.28025	7.6	88
Broussonetia papyrifera	♀	11.7834	10.8	159
Broussonetia papyrifera	♀	11.465	12.8	147
Broussonetia papyrifera	♀	4.4	7.8	114
Broussonetia papyrifera	♀	7.00637	10.8
Broussonetia papyrifera	♀	6.4	10.4	123.4
Broussonetia papyrifera	♀	7.83439	10.6	127
Broussonetia papyrifera	♀	7.1	10.6	233
Broussonetia papyrifera	♀	6.8	11	239
Broussonetia papyrifera	♀	7.96178	11.6
Broussonetia papyrifera	♀	7.32484	12.2	89
Broussonetia papyrifera	♀	5.4	10.6	145
Broussonetia papyrifera	♀	6.7	11.6	195
Broussonetia papyrifera	♀	5.8	7.3	267.4
Broussonetia papyrifera	♀	8.2	11.8
Broussonetia papyrifera	♀	5.1	11.6	104
Broussonetia papyrifera	♀	8.08917	12.4	134.5
Broussonetia papyrifera	♀	8.7	11.2	172
Maclura tricuspidata		5.7	4.5	197
Broussonetia papyrifera	♂	5.1	6.7
Broussonetia papyrifera	♀	4.8	8.5	66
Broussonetia papyrifera	♂	5.4	6.3	134
Broussonetia papyrifera	♂	7.32484	6.7	152
Celtis sinensis		4.8	4.7	54
Broussonetia papyrifera	♂	4.7	7.6
Broussonetia papyrifera	♂	6.78344	7.8	101
Broussonetia papyrifera	♂	67	7.2	144
Broussonetia papyrifera	♂	7.4	8.9	208.5
Broussonetia papyrifera	♂	4.5	7.2	157
Broussonetia papyrifera	♂	6.21019	8.4
Broussonetia papyrifera	♂	9.36306	7.8	82
Broussonetia papyrifera	♂	7.32484	6.7	70
Broussonetia papyrifera	♂	8.1	8	59.5
Broussonetia papyrifera	♂	6.4	8.4	148
Broussonetia papyrifera	♂	6.5	9.5
Broussonetia papyrifera	♂	6.5	8.4	69
Broussonetia papyrifera	♂	5.7	10.4	122
Broussonetia papyrifera	♂	4.2	7.6	127
Broussonetia papyrifera	♂	5.4	7.8	125
